# Supplementary material for: Genomic and Epigenomic Profile of Uterine Smooth Muscle Tumors of Uncertain Malignant Potential (STUMPs) Revealed Similarities and Differences with Leiomyomas and Leiomyosarcomas
Source: Int J Mol Sci. 2021 Feb 4;22(4):1580. doi: 10.3390/ijms22041580 (PMC7914585; doi:10.3390/ijms22041580)
Supplement: Supplementary file 1 [file ijms-22-01580-s001.zip]

Archive with 3 entries (3 files):
- Supplementary figures.docx
- Table S1.xlsx
- Table S2.doc
